# Supplementary material for: Diversity in Notch ligand-receptor signaling interactions
Source: eLife. 2025 Jan 3;12:RP91422. doi: 10.7554/eLife.91422 (PMC11698495; doi:10.7554/eLife.91422)
Supplement: Figure 2—figure supplement 2—source data 1. [file elife-91422-fig2-figsupp2-data1.zip]

Archive with 7 entries (6 files):
- Figure2-S2B_SourceData1/
- Figure2-S2B_SourceData1/Figure2-S2B_ligands_pico_120s.tif
- __MACOSX/Figure2-S2B_SourceData1/._Figure2-S2B_ligands_pico_120s.tif
- Figure2-S2B_SourceData1/Figure2-S2B_GAPDH_pico_10s.tif
- Figure2-S2B_SourceData1/Figure2-S2B_ladder_colorimetric.tif
- __MACOSX/Figure2-S2B_SourceData1/._Figure2-S2B_ladder_colorimetric.tif
- Figure2-S2B_SourceData1/Figure2-S2B_NaK_pico_300s.tif
