# Supplementary material for: Diversity in Notch ligand-receptor signaling interactions
Source: eLife. 2025 Jan 3;12:RP91422. doi: 10.7554/eLife.91422 (PMC11698495; doi:10.7554/eLife.91422)
Supplement: Figure 7—figure supplement 1—source data 1. [file elife-91422-fig7-figsupp1-data1.zip]

Archive with 9 entries (8 files):
- Figure7-S1_SourceData1/
- Figure7-S1_SourceData1/Figure7-S1B-left_LossOfN2Protein_ladder.jpeg
- __MACOSX/Figure7-S1_SourceData1/._Figure7-S1B-left_LossOfN2Protein_ladder.jpeg
- Figure7-S1_SourceData1/Figure7-S1B-right_LossOfN2Protein_ladder.jpeg
- __MACOSX/Figure7-S1_SourceData1/._Figure7-S1B-right_LossOfN2Protein_ladder.jpeg
- Figure7-S1_SourceData1/Figure7-S1B-right_LossOfN2Protein.jpeg
- __MACOSX/Figure7-S1_SourceData1/._Figure7-S1B-right_LossOfN2Protein.jpeg
- Figure7-S1_SourceData1/Figure7-S1B-left_LossOfN2Protein.jpeg
- __MACOSX/Figure7-S1_SourceData1/._Figure7-S1B-left_LossOfN2Protein.jpeg
