# Supplementary material for: Diversity in Notch ligand-receptor signaling interactions
Source: eLife. 2025 Jan 3;12:RP91422. doi: 10.7554/eLife.91422 (PMC11698495; doi:10.7554/eLife.91422)
Supplement: Figure 7—figure supplement 1—source data 3. [file elife-91422-fig7-figsupp1-data3.zip]

Archive with 3 entries (2 files):
- Figure7-S1C_SourceData1/
- Figure7-S1C_SourceData1/Figure7-S1C_LossOfJag1Transcript.jpg
- __MACOSX/Figure7-S1C_SourceData1/._Figure7-S1C_LossOfJag1Transcript.jpg
